# Supplementary material for: Global Profiling of Protein Lysine Lactylation in Mouse Cardiac Hypertrophy: A Lactylome Analysis
Source: J Cardiovasc Dev Dis. 2026 Jun 29;13(7):297. doi: 10.3390/jcdd13070297 (PMC13409870; doi:10.3390/jcdd13070297)
Supplement: Supplementary file 1 [file jcdd-13-00297-s001.zip]

Archive with 1 entries (1 files):
- jcdd-4279601-supplementary.pdf
